# Supplementary material for: The erosive effect of pomegranate juice on enamel: An in vitro study
Source: PLoS One. 2024 Apr 10;19(4):e0298404. doi: 10.1371/journal.pone.0298404 (PMC11006189; doi:10.1371/journal.pone.0298404)
Supplement: S1 Data — (ZIP) [file pone.0298404.s001.zip]

Archive with 5 entries (4 files):
- Original data/Figure 2-microhardness values.xlsx
- Original data/Figure 4-CLSM values.xlsx
- Original data/Figure 5A-pH values.xlsx
- Original data/Figure 5B,C-calcium and phosphorous content.xlsx
- Original data/
