# Supplementary material for: The erosive effect of pomegranate juice on enamel: An in vitro study
Source: PLoS One. 2024 Apr 10;19(4):e0298404. doi: 10.1371/journal.pone.0298404 (PMC11006189; doi:10.1371/journal.pone.0298404)
Supplement: S1 Data — (ZIP) [file pone.0298404.s001.zip › Original data/Figure 2-microhardness values.xlsx]

## Sheet: microhardness values
Day 0	DDW	cola	pomegranate juice
1	324.6	316.8	325.8
2	349.2	332.6	361.8
3	347.8	360.6	357.6
4	309.8	323.2	362.6
5	316.8	327.8	343.2
6	392.6	347.6	329.8
7	345.6	338.4	352.6
8	385.8	362.6	349.6
9	337.8	330.8	351.4
10	347.8	338.4	353.8
mean	345.78	337.88	348.82
SD	25.4171	14.3589	11.8536
Day 7	DDW	cola	pomegranate juice
1	291.33	257.33	159.5
2	256	161	129
3	262.75	133.33	255.75
4	283.33	191.33	117.75
5	249.33	93.67	237.67
6	280.67	171.33	127.5
7	290.2	99	212.25
8	311.75	108.33	127.25
9	275.75	151	119.5
10	227.33	163.4	162.2
mean	272.844	152.972	164.837
SD	23.1221	46.5666	49.2108
Day 14	DDW	cola	pomegranate juice
1	206.33	111	116.2
2	223.67	89.8	114.4
3	223.8	72.75	156
4	208.75	107.5	39.75
5	193.67	60.5	152.5
6	226	104	112.25
7	226	66	132.75
8	256	72	106.33
9	205.33	82.25	102.75
10	183.33	94.4	118.6
mean	215.288	86.02	115.153
SD	19.3403	17.1234	30.5159
