# Supplementary material for: The erosive effect of pomegranate juice on enamel: An in vitro study
Source: PLoS One. 2024 Apr 10;19(4):e0298404. doi: 10.1371/journal.pone.0298404 (PMC11006189; doi:10.1371/journal.pone.0298404)
Supplement: S1 Data — (ZIP) [file pone.0298404.s001.zip › Original data/Figure 4-CLSM values.xlsx]

## Sheet: CLSM values
	DDW	cola	pomegranate juice
area	1.00039	25.8929	79.1241
	1.04918	30.8836	80.5766
	1.10601	26.7198	75.2042
mean	1.126	27.832	78.301
SD	0.0431584	2.18402	2.26907
IOD	58.4212	1976.51	5773.39
	58.7541	2440.76	5883
	62.4923	2069.54	5564.26
mean	59.889	2162.27	5740.22
SD	1.84571	200.547	132.222
MIOD	58.3982	76.3343	72.9662
	56	79.0307	73.0112
	56.5027	77.4536	73.9887
mean	56.967	77.6062	73.322
SD	1.03264	1.10606	0.471733
