# Supplementary material for: The erosive effect of pomegranate juice on enamel: An in vitro study
Source: PLoS One. 2024 Apr 10;19(4):e0298404. doi: 10.1371/journal.pone.0298404 (PMC11006189; doi:10.1371/journal.pone.0298404)
Supplement: S1 Data — (ZIP) [file pone.0298404.s001.zip › Original data/Figure 5A-pH values.xlsx]

## Sheet: pH values
	cola	pomegranate juice
immediately	2.33	3.25
	2.36	3.37
	2.55	3.33
	2.4	3.43
	2.34	3.3
after 24 h	2.23	3.06
	2.25	3.03
	2.23	3.02
	2.27	3.01
	2.25	3.03
