# Supplementary material for: The erosive effect of pomegranate juice on enamel: An in vitro study
Source: PLoS One. 2024 Apr 10;19(4):e0298404. doi: 10.1371/journal.pone.0298404 (PMC11006189; doi:10.1371/journal.pone.0298404)
Supplement: S1 Data — (ZIP) [file pone.0298404.s001.zip › Original data/Figure 5B,C-calcium and phosphorous content.xlsx]

## Sheet: calcium content
calcium content	cola	DDW	pomegranate juice
1	0.0099	0.005	0.0124
2	0.0089	0.0034	0.0136
3	0.0093	0.0037	0.0127
4	0.0114	0.0035	0.0126
5	0.0095	0.0037	0.0122
6	0.0086	0.0052	0.0122
7	0.0106	0.0053	0.0126
8	0.0112	0.0039	0.0128
9	0.0083	0.0049	0.0129
10	0.0099	0.0039	0.0126
mean	0.00976	0.00425	0.01266
SD	0.0010002	0.000715891	0.000382623

## Sheet: phosphorous content
phosphorous content	cola	DDW	pomegranate juice
1	0.1623	0.022	0.0981
2	0.1525	0.0209	0.0633
3	0.159	0.0134	0.0721
4	0.1634	0.0242	0.084
5	0.159	0.0199	0.0873
6	0.1536	0.0253	0.1003
7	0.134	0.0307	0.1025
8	0.1394	0.0209	0.0748
9	0.1706	0.0199	0.0759
10	0.159	0.0209	0.084
mean	0.15528	0.02181	0.08423
SD	0.0105214	0.00421271	0.0123994
